# Supplementary material for: Contribution of Endothelial Laminin-Binding Integrins to Cellular Processes Associated with Angiogenesis
Source: Cells. 2022 Feb 26;11(5):816. doi: 10.3390/cells11050816 (PMC8909174; doi:10.3390/cells11050816)
Supplement: Supplementary file 1 [file cells-11-00816-s001.zip]

Archive with 1 entries (1 files):
- cells-1585325-supplementary.pdf
